# Supplementary material for: Effect of Sacubitril/Valsartan on Reducing the Risk of Arrhythmia: A Systematic Review and Meta-Analysis of Randomized Controlled Trials
Source: Front Cardiovasc Med. 2022 Jul 1;9:890481. doi: 10.3389/fcvm.2022.890481 (PMC9289747; doi:10.3389/fcvm.2022.890481)
Supplement: Supplementary file 1 [file Data_Sheet_1.xlsx]

## Sheet: Sheet1
						Test group	Test group	control group	control group									Test group	Test group	control group	control group
Statistics of various arrhythmias	Serial	author	Research	particular year	Type of heart failure	happen	Total number	happen	Total number			Malignant arrhythmia	Serial	author	Research	particular year	Type of heart failure	happen	Total number	happen	Total number
	1	Martin Halle	ACTIVITY-HF	2021	HFrEF	5	103	4	98				1	Martin Halle	ACTIVITY-HF	2021	HFrEF	5	103	4	98
	2	Akshay S. Desai	EVALUATE-HF	2019	HFrEF	5	231	0	233				2	Akshay S. Desai	EVALUATE-HF	2019	HFrEF	5	231	0	233
	3	Haiyan Wang	Haiyan Wang	2021	HFrEF	6	68	9	69				3	Haiyan Wang	Haiyan Wang	2021	HFrEF	6	68	9	69
	4	Hiromi Rakugi	NCT01599104	2022	no-HF	0	772	1	389				4	Hiromi Rakugi	NCT01599104	2022	no-HF	0	772	1	389
	5	Ouppatham Supasyndh	NCT01615198	2017	no-HF	2	296	0	292				5	Ouppatham Supasyndh	NCT01615198	2017	no-HF	2	296	0	292
	6	Yong Huo	NCT01785472	2019	no-HF	0	950	1	484				6	Yong Huo	NCT01785472	2019	no-HF	0	950	1	484
	7	Massimo F. Piepoli	OUTSTEP-HF	2021	HFrEF	18	309	19	310				7	Massimo F. Piepoli	OUTSTEP-HF	2021	HFrEF	5	309	7	310
	8	John J.V. McMurray	PARADIGM-HF	2014	HFrEF	504	4203	553	4229				8	John J.V. McMurray	PARADIGM-HF)	2014	HFrEF	345	4203	416	4229
	9	S.D. Solomon	PARAGON-HF	2019	HFpEF	630	2419	620	2402				9	S.D. Solomon	PARAGON-HF	2019	HFpEF	329	2419	292	2402
	10	Burkert Pieske	PARALLAX	2021	HFpEF	10	1118	15	1121				10	Burkert Pieske	PARALLAX	2021	HFpEF	10	1118	15	1121
	11	Hiroyuki Tsutsui	PARALLEL-HF	2021	HFrEF	11	111	12	112				11	Hiroyuki Tsutsui	PARALLEL-HF	2021	HFrEF	11	111	12	112
	12	Bryan Williams	PARAMETER	2017	no-HF	3	229	1	225				12	Bryan Williams	PARAMETER	2017	no-HF	3	229	1	225
	13	Scott D Solomon	PARAMOUNT	2012	HFpEF	5	149	16	152				13	Scott D Solomon	PARAMOUNT	2012	HFpEF	3	149	4	152
	14	Eric J. Velazquez	PIONEER-HF	2019	HFrEF	13	439	20	436				14	Eric J. Velazquez	PIONEER-HF	2019	HFrEF	13	439	20	436
	15	Duk-Hyun Kang	PRIME	2019	HFrEF	0	60	1	58				15	Duk-Hyun Kang	PRIME	2019	HFrEF	0	60	1	58
	16	Qiqi Wang	Qiqi Wang	2022	HF	15	69	29	69				16	Qiqi Wang	Qiqi Wang	2022	HF	7	69	26	69
					Test group	Test group	control group	control group									Test group	Test group	control group	control group
Atrial arrhythmia	Serial	author	Research	particular year	happen	Total number	happen	Total number				atrial fibrillation	Serial	author	Research	particular year	happen	Total number	happen	Total number
	1	Martin Halle	ACTIVITY-HF	2021	2	103	3	98					1	Martin Halle	ACTIVITY-HF	2021	2	103	1	98
	2	Akshay S. Desai	EVALUATE-HF	2019	2	231	0	233					2	Akshay S. Desai	EVALUATE-HF	2019	2	231	0	233
	3	Ouppatham Supasyndh	NCT01615198	2017	1	296	0	292					3	Ouppatham Supasyndh	NCT01615198	2017	1	296	0	292
	4	Yong Huo	NCT01785472	2019	0	950	1	484					4	Yong Huo	NCT01785472	2019	0	950	1	484
	5	Massimo F. Piepoli	OUTSTEP-HF	2021	8	309	6	310					5	Massimo F. Piepoli	OUTSTEP-HF	2021	8	309	4	310
	6	John J.V. McMurray	PARADIGM-HF	2014	285	4203	269	4229					6	John J.V. McMurray	PARADIGM-HF)	2014	267	4203	250	4229
	7	S.D. Solomon	PARAGON-HF	2019	448	2419	409	2402					7	S.D. Solomon	PARAGON-HF	2019	410	2419	384	2402
	8	Burkert Pieske	PARALLAX	2021	10	1118	15	1121					8	Burkert Pieske	PARALLAX	2021	10	1118	15	1121
	9	Hiroyuki Tsutsui	PARALLEL-HF	2021	4	111	4	112					9	Hiroyuki Tsutsui	PARALLEL-HF	2021	4	111	4	112
	10	Bryan Williams	PARAMETER	2017	2	229	1	225					10	Bryan Williams	PARAMETER	2017	2	229	1	225
	11	Scott D Solomon	PARAMOUNT	2012	3	149	9	152					11	Scott D Solomon	PARAMOUNT	2012	3	149	9	152
	12	Eric J. Velazquez	PIONEER-HF	2019	6	439	4	436					12	Eric J. Velazquez	PIONEER-HF	2019	4	439	3	436
	13	Qiqi Wang	Qiqi Wang	2022	15	69	29	69					13	Wang Q	Wang Q	2022	15	69	29	69
					Test group	Test group	control group	control group									Test group	Test group	control group	control group							Test group	Test group	control group	control group
ventricular arrhythmia	Serial	author	Research	particular year	happen	Total number	happen	Total number				ventricular fibrillation	Serial	author	Research	particular year	happen	Total number	happen	Total number		Ventricular Tachycardia	Serial	author	Research	particular year	happen	Total number	happen	Total number
	1	Martin Halle	ACTIVITY-HF	2021	2	103	0	98					1	Akshay S. Desai	EVALUATE-HF	2019	1	231	0	233			1	Martin Halle	ACTIVITY-HF	2021	2	103	0	98
	2	Akshay S. Desai	EVALUATE-HF	2019	2	231	0	233					2	Massimo F. Piepoli	OUTSTEP-HF	2021	2	309	0	310			2	Akshay S. Desai	EVALUATE-HF	2019	1	231	0	233
	3	Massimo F. Piepoli	OUTSTEP-HF	2021	5	309	2	310					3	John J.V. McMurray	PARADIGM-HF)	2014	22	4203	28	4229			3	Massimo F. Piepoli	OUTSTEP-HF	2021	3	309	1	310
	4	John J.V. McMurray	PARADIGM-HF	2014	99	4203	129	4229					4	S.D. Solomon	PARAGON-HF	2019	4	2419	5	2402			4	John J.V. McMurray	PARADIGM-HF)	2014	66	4203	105	4229
	5	S.D. Solomon	PARAGON-HF	2019	17	2419	10	2402					5	Hiroyuki Tsutsui	PARALLEL-HF	2021	3	111	4	112			5	S.D. Solomon	PARAGON-HF	2019	10	2419	4	2402
	6	Hiroyuki Tsutsui	PARALLEL-HF	2021	7	111	8	112					6	Eric J. Velazquez	PIONEER-HF	2018	0	439	0	436			6	Hiroyuki Tsutsui	PARALLEL-HF	2021	4	111	4	112
	7	Eric J. Velazquez	PIONEER-HF	2018	5	439	8	436					7	Duk-Hyun Kang	PRIME	2019	0	60	1	58			7	Eric J. Velazquez	PIONEER-HF	2018	5	439	7	436
	8	Duk-Hyun Kang	PRIME	2019	0	60	1	58															8	Duk-Hyun Kang	PRIME	2019	0	60	0	58
					Test group	Test group	control group	control group
Cardiac arrest	Serial	author	Research	particular year	happen	Total number	happen	Total number
	1	Akshay S. Desai	EVALUATE-HF	2019	0	231	0	233
	2	Massimo F. Piepoli	OUTSTEP-HF	2021	0	309	2	310
	3	John J.V. McMurray	PARADIGM-HF	2014	30	4203	56	4229
	4	S.D. Solomon	PARAGON-HF	2019	17	2419	30	2402
	5	Eric J. Velazquez	PIONEER-HF	2018	0	439	4	436
